# Supplementary material for: Effect of Molecular Weight on Phase Equilibrium in the Polystyrene–Poly(methyl methacrylate) System
Source: Molecules. 2023 Jul 7;28(13):5259. doi: 10.3390/molecules28135259 (PMC10343856; doi:10.3390/molecules28135259)
Supplement: Supplementary file 1 [file molecules-28-05259-s001.zip]

Archive with 1 entries (1 files):
- molecules-2454407-supplementary.pdf
